# Supplementary material for: BatchBMD as an Efficient and Accurate Dual-Energy X-ray Absorptiometry Report Generator
Source: Diagnostics (Basel). 2021 Dec 20;11(12):2403. doi: 10.3390/diagnostics11122403 (PMC8700356; doi:10.3390/diagnostics11122403)
Supplement: Supplementary file 1 [file diagnostics-11-02403-s001.zip]

Archive with 1 entries (1 files):
- diagnostics-1463846-supplementary.pdf
